# Supplementary material for: Genomic Tools for the Characterization of Local Animal Genetic Resources: Application in Mascaruna Goat
Source: Animals (Basel). 2022 Oct 19;12(20):2840. doi: 10.3390/ani12202840 (PMC9597745; doi:10.3390/ani12202840)
Supplement: Supplementary file 1 [file animals-12-02840-s001.zip › Table S1_a_b.xls]

## Sheet: Table S1_a
	ALP	ARG	ASP	BIA	BIO	CAP	DDS	FAC	FUL	GAR	GCI	GIR	GRF	JON	LIV	MAL	MAS	MES	MON	MXS	NIC	NVE	ORO	RCC	RME	SAA	SAM	SAR	TER	VAL	VLS	VPS
ALP	0
ARG	0.05782	0
ASP	0.06615	0.01303	0
BIA	0.06567	0.02634	0.03419	0
BIO	0.04907	0.03446	0.04282	0.04268	0
CAP	0.06551	0.02458	0.03218	0.00298	0.0418	0
DDS	0.08394	0.02765	0.03558	0.05141	0.06143	0.0502	0
FAC	0.05722	0.0175	0.02634	0.02688	0.03367	0.02577	0.04208	0
FUL	0.05577	0.01802	0.02614	0.02009	0.0343	0.01484	0.04118	0.01994	0
GAR	0.0701	0.02363	0.03225	0.03607	0.0459	0.03457	0.04619	0.02859	0.02866	0
GCI	0.05853	0.01896	0.02725	0.00857	0.03524	0.01103	0.04399	0.01982	0.01343	0.02863	0
GIR	0.11328	0.0605	0.04372	0.08379	0.09086	0.08264	0.08603	0.07603	0.07634	0.08154	0.07526	0
GRF	0.05913	0.02993	0.03798	0.03857	0.03747	0.03768	0.05526	0.02987	0.03187	0.04046	0.03051	0.08699	0
JON	0.1008	0.04665	0.05671	0.06615	0.0768	0.06392	0.06289	0.05756	0.05673	0.0595	0.05746	0.10822	0.07014	0
LIV	0.05	0.03937	0.04775	0.04705	0.02268	0.04648	0.06676	0.03878	0.03932	0.05091	0.0398	0.09546	0.04153	0.08336	0
MAL	0.11858	0.06058	0.0695	0.0865	0.09772	0.08525	0.0567	0.07535	0.07442	0.0794	0.07864	0.12547	0.09015	0.08779	0.10373	0
MAS	0.08707	0.03664	0.04385	0.05815	0.0659	0.05695	0.05487	0.04935	0.04996	0.05533	0.05081	0.08735	0.06161	0.07651	0.07056	0.08418	0
MES	0.0597	0.00147	0.0155	0.0281	0.03569	0.02623	0.03117	0.01963	0.02045	0.02615	0.02066	0.06377	0.03161	0.05242	0.04095	0.06747	0.03943	0
MON	0.06562	0.02033	0.02882	0.03174	0.04141	0.03025	0.04354	0.02462	0.02424	0.03141	0.02417	0.0798	0.03716	0.05904	0.0465	0.07614	0.05208	0.023	0
MXS	0.06406	0.02048	0.02816	0.04026	0.04529	0.0387	0.03126	0.03056	0.03013	0.03797	0.03351	0.0787	0.04141	0.05451	0.04952	0.0455	0.04749	0.0238	0.03368	0
NIC	0.06831	0.01565	0.02432	0.03547	0.04495	0.03367	0.03549	0.02705	0.02658	0.03255	0.02819	0.07629	0.0398	0.05591	0.05028	0.06596	0.04805	0.0187	0.0292	0.02823	0
NVE	0.06003	0.05023	0.05908	0.05916	0.0344	0.05809	0.07839	0.04943	0.05114	0.06248	0.05114	0.10725	0.05266	0.09561	0.01964	0.11543	0.08148	0.05245	0.05842	0.05997	0.06151	0
ORO	0.10265	0.08959	0.10043	0.09934	0.07169	0.09891	0.11747	0.09182	0.09176	0.10258	0.09078	0.14461	0.09379	0.13697	0.05229	0.15671	0.1195	0.09367	0.09886	0.1005	0.1026	0.0849	0
RCC	0.03104	0.03258	0.04034	0.04142	0.02589	0.04083	0.05698	0.03255	0.03243	0.04515	0.0347	0.08845	0.03537	0.07259	0.02736	0.09037	0.06263	0.03368	0.03953	0.03793	0.04194	0.03646	0.08007	0
RME	0.08749	0.03192	0.04063	0.05277	0.06376	0.05178	0.03529	0.04388	0.0432	0.04372	0.04496	0.0904	0.05731	0.06572	0.06972	0.07454	0.06075	0.03611	0.04589	0.04037	0.04095	0.08169	0.12118	0.06041	0
SAA	0.05662	0.0511	0.05842	0.05808	0.04228	0.05751	0.07486	0.0497	0.04763	0.06177	0.05144	0.10433	0.05199	0.08973	0.04375	0.10739	0.07885	0.05247	0.05673	0.05694	0.06043	0.05273	0.09474	0.03405	0.07804	0
SAM	0.12379	0.06944	0.07758	0.0945	0.10394	0.09346	0.07083	0.08397	0.08304	0.0883	0.08623	0.13087	0.09763	0.10369	0.10977	0.06012	0.09295	0.07603	0.08502	0.0427	0.07629	0.12184	0.16264	0.09616	0.08623	0.11233	0
SAR	0.06447	0.02737	0.0354	0.04463	0.04662	0.04331	0.04388	0.03521	0.03528	0.04423	0.0375	0.08526	0.04395	0.06579	0.05025	0.06884	0.05552	0.03016	0.03929	0.00705	0.03622	0.06105	0.10217	0.03804	0.05072	0.05828	0.0737	0
TER	0.10151	0.06286	0.07189	0.07399	0.08061	0.07251	0.08688	0.06629	0.06722	0.07256	0.06502	0.11761	0.07694	0.10384	0.08508	0.12174	0.09303	0.06613	0.07045	0.07641	0.07266	0.09726	0.13588	0.0779	0.08807	0.09379	0.12981	0.08108	0
VAL	0.07187	0.06847	0.07691	0.07698	0.05805	0.07647	0.09485	0.06878	0.06888	0.08141	0.06961	0.1241	0.07118	0.11277	0.05999	0.13176	0.09831	0.07077	0.07725	0.0752	0.0795	0.06906	0.11406	0.05027	0.09837	0.0706	0.13766	0.07448	0.11421	0
VLS	0.09429	0.08847	0.09955	0.09923	0.07882	0.09893	0.1171	0.09	0.09103	0.10261	0.0901	0.14501	0.09191	0.13632	0.07945	0.15543	0.11893	0.09273	0.09869	0.09728	0.10134	0.08812	0.13333	0.07476	0.12033	0.08898	0.16089	0.09793	0.13459	0.10485	0
VPS	0.05243	0.03117	0.03888	0.03878	0.02798	0.03796	0.05702	0.0301	0.03097	0.04087	0.03187	0.08733	0.03565	0.07131	0.0305	0.09192	0.06273	0.0332	0.03689	0.04342	0.04081	0.04289	0.08439	0.0302	0.05935	0.04632	0.09899	0.04657	0.07737	0.0637	0.0845	0

## Sheet: Table S1_b
	ARG	ASP	GIR	MAL	MAS	MES	NIC	RME
ARG	0
ASP	0.01293	0
GIR	0.05933	0.04295	0
MAL	0.05975	0.06855	0.12293	0
MAS	0.03635	0.04367	0.08597	0.08339	0
MES	0.0015	0.01553	0.0629	0.06652	0.03921	0
NIC	0.01561	0.02427	0.07491	0.06543	0.04767	0.01861	0
RME	0.03181	0.04034	0.08861	0.07412	0.06044	0.03605	0.04102	0
